# Supplementary material for: Topological Distribution of Wound Stiffness Modulates Wound-Induced Hair Follicle Neogenesis
Source: Pharmaceutics. 2022 Sep 12;14(9):1926. doi: 10.3390/pharmaceutics14091926 (PMC9504897; doi:10.3390/pharmaceutics14091926)
Supplement: Supplementary file 1 [file pharmaceutics-14-01926-s001.zip]

Archive with 1 entries (1 files):
- pharmaceutics-1875582-supplementary.pdf
